# Supplementary material for: Does Group Size Matter for Behavior in Online Trust Dilemmas?
Source: PLoS One. 2016 Nov 29;11(11):e0166279. doi: 10.1371/journal.pone.0166279 (PMC5127509; doi:10.1371/journal.pone.0166279)
Supplement: S1 Dataset — (CSV) [file pone.0166279.s001.csv]

participant	invest	group	switchingpoint	groupsize	gender	riskpropensity	age	extraversion	agreeableness	conscientiousness	neuroticism	openness	locusofcontrol	gendergroupsize	var16	var17	var18	var19	var20	var21	var22	var23	var24
1	1	5		4	0		1	25	27	26	24	34	0	0
1	0	5		6	0		1	25	27	26	24	34	0	0
1	0	5		8	0		1	25	27	26	24	34	0	0
1	1	5		10	0		1	25	27	26	24	34	0	0
1	1	5		20	0		1	25	27	26	24	34	0	0
1	1	5		100	0		1	25	27	26	24	34	0	0
3	0	5		4	1		2	27	29	27	22	42	0	4
3	1	5		6	1		2	27	29	27	22	42	0	6
3	0	5		8	1		2	27	29	27	22	42	0	8
3	1	5		10	1		2	27	29	27	22	42	0	10
3	1	5		20	1		2	27	29	27	22	42	0	20
3	1	5		100	1		2	27	29	27	22	42	0	100
5	1	1		4	1		3	26	33	25	22	45	4	4
5	1	1		6	1		3	26	33	25	22	45	4	6
5	1	1		8	1		3	26	33	25	22	45	4	8
5	1	1		10	1		3	26	33	25	22	45	4	10
5	1	1		20	1		3	26	33	25	22	45	4	20
5	1	1		100	1		3	26	33	25	22	45	4	100
8	1	3	10	4	1	4	2	35	31	31	18	31	6	4
8	1	3	10	6	1	4	2	35	31	31	18	31	6	6
8	1	3	10	8	1	4	2	35	31	31	18	31	6	8
8	0	3	10	10	1	4	2	35	31	31	18	31	6	10
8	0	3	10	20	1	4	2	35	31	31	18	31	6	20
8	0	3	10	100	1	4	2	35	31	31	18	31	6	100
9	0	5		4	0	8	3	19	29	31	35	44	2	0
9	0	5		6	0	8	3	19	29	31	35	44	2	0
9	1	5		8	0	8	3	19	29	31	35	44	2	0
9	0	5		10	0	8	3	19	29	31	35	44	2	0
9	1	5		20	0	8	3	19	29	31	35	44	2	0
9	1	5		100	0	8	3	19	29	31	35	44	2	0
10	1	1		4	0	10	5	21	30	26	27	39	2	0
10	1	1		6	0	10	5	21	30	26	27	39	2	0
10	1	1		8	0	10	5	21	30	26	27	39	2	0
10	1	1		10	0	10	5	21	30	26	27	39	2	0
10	1	1		20	0	10	5	21	30	26	27	39	2	0
10	1	1		100	0	10	5	21	30	26	27	39	2	0
11	1	5		4	0		1	26	25	40	31	47	-2	0
11	0	5		6	0		1	26	25	40	31	47	-2	0
11	1	5		8	0		1	26	25	40	31	47	-2	0
11	0	5		10	0		1	26	25	40	31	47	-2	0
11	1	5		20	0		1	26	25	40	31	47	-2	0
11	1	5		100	0		1	26	25	40	31	47	-2	0
12	1	5		4	0	0	3	36	38	42	26	43	2	0
12	0	5		6	0	0	3	36	38	42	26	43	2	0
12	1	5		8	0	0	3	36	38	42	26	43	2	0
12	1	5		10	0	0	3	36	38	42	26	43	2	0
12	0	5		20	0	0	3	36	38	42	26	43	2	0
12	1	5		100	0	0	3	36	38	42	26	43	2	0
13	1	3	6	4	0	0	3	25	36	33	25	48	2	0
13	0	3	6	6	0	0	3	25	36	33	25	48	2	0
13	0	3	6	8	0	0	3	25	36	33	25	48	2	0
13	0	3	6	10	0	0	3	25	36	33	25	48	2	0
13	0	3	6	20	0	0	3	25	36	33	25	48	2	0
13	0	3	6	100	0	0	3	25	36	33	25	48	2	0
14	0	5		4	1	5	3	18	26	35	11	45	6	4
14	1	5		6	1	5	3	18	26	35	11	45	6	6
14	1	5		8	1	5	3	18	26	35	11	45	6	8
14	1	5		10	1	5	3	18	26	35	11	45	6	10
14	1	5		20	1	5	3	18	26	35	11	45	6	20
14	0	5		100	1	5	3	18	26	35	11	45	6	100
15	0	5		4	1	6	1	15	37	34	20	44	6	4
15	1	5		6	1	6	1	15	37	34	20	44	6	6
15	1	5		8	1	6	1	15	37	34	20	44	6	8
15	1	5		10	1	6	1	15	37	34	20	44	6	10
15	0	5		20	1	6	1	15	37	34	20	44	6	20
15	1	5		100	1	6	1	15	37	34	20	44	6	100
16	0	5		4	1	4	2	22	36	39	8	40	4	4
16	0	5		6	1	4	2	22	36	39	8	40	4	6
16	1	5		8	1	4	2	22	36	39	8	40	4	8
16	1	5		10	1	4	2	22	36	39	8	40	4	10
16	0	5		20	1	4	2	22	36	39	8	40	4	20
16	1	5		100	1	4	2	22	36	39	8	40	4	100
18	1	1		4	0	8	1	11	25	30	24	47	-2	0
18	1	1		6	0	8	1	11	25	30	24	47	-2	0
18	1	1		8	0	8	1	11	25	30	24	47	-2	0
18	1	1		10	0	8	1	11	25	30	24	47	-2	0
18	1	1		20	0	8	1	11	25	30	24	47	-2	0
18	1	1		100	0	8	1	11	25	30	24	47	-2	0
20	1	5		4	0		1	29	45	44	21	43	6	0
20	0	5		6	0		1	29	45	44	21	43	6	0
20	1	5		8	0		1	29	45	44	21	43	6	0
20	1	5		10	0		1	29	45	44	21	43	6	0
20	1	5		20	0		1	29	45	44	21	43	6	0
20	1	5		100	0		1	29	45	44	21	43	6	0
21	1	1		4	1	4	5	17	32	28	17	34	4	4
21	1	1		6	1	4	5	17	32	28	17	34	4	6
21	1	1		8	1	4	5	17	32	28	17	34	4	8
21	1	1		10	1	4	5	17	32	28	17	34	4	10
21	1	1		20	1	4	5	17	32	28	17	34	4	20
21	1	1		100	1	4	5	17	32	28	17	34	4	100
22	1	1		4	1	4	5	29	33	37	10	40	4	4
22	1	1		6	1	4	5	29	33	37	10	40	4	6
22	1	1		8	1	4	5	29	33	37	10	40	4	8
22	1	1		10	1	4	5	29	33	37	10	40	4	10
22	1	1		20	1	4	5	29	33	37	10	40	4	20
22	1	1		100	1	4	5	29	33	37	10	40	4	100
23	1	1		4	1	4	3	30	39	37	17	35	6	4
23	1	1		6	1	4	3	30	39	37	17	35	6	6
23	1	1		8	1	4	3	30	39	37	17	35	6	8
23	1	1		10	1	4	3	30	39	37	17	35	6	10
23	1	1		20	1	4	3	30	39	37	17	35	6	20
23	1	1		100	1	4	3	30	39	37	17	35	6	100
24	1	1		4	0	3	3	21	25	36	20	39	4	0
24	1	1		6	0	3	3	21	25	36	20	39	4	0
24	1	1		8	0	3	3	21	25	36	20	39	4	0
24	1	1		10	0	3	3	21	25	36	20	39	4	0
24	1	1		20	0	3	3	21	25	36	20	39	4	0
24	1	1		100	0	3	3	21	25	36	20	39	4	0
26	1	1		4	1	6	3	29	42	29	11	41	6	4
26	1	1		6	1	6	3	29	42	29	11	41	6	6
26	1	1		8	1	6	3	29	42	29	11	41	6	8
26	1	1		10	1	6	3	29	42	29	11	41	6	10
26	1	1		20	1	6	3	29	42	29	11	41	6	20
26	1	1		100	1	6	3	29	42	29	11	41	6	100
27	1	1		4	0	4	4	23	32	34	27	28	-4	0
27	1	1		6	0	4	4	23	32	34	27	28	-4	0
27	1	1		8	0	4	4	23	32	34	27	28	-4	0
27	1	1		10	0	4	4	23	32	34	27	28	-4	0
27	1	1		20	0	4	4	23	32	34	27	28	-4	0
27	1	1		100	0	4	4	23	32	34	27	28	-4	0
31	1	1		4	0	4	5	17	30	31	28	20	-2	0
31	1	1		6	0	4	5	17	30	31	28	20	-2	0
31	1	1		8	0	4	5	17	30	31	28	20	-2	0
31	1	1		10	0	4	5	17	30	31	28	20	-2	0
31	1	1		20	0	4	5	17	30	31	28	20	-2	0
31	1	1		100	0	4	5	17	30	31	28	20	-2	0
32	1	5		4	0	5	2	25	37	29	33	44	0	0
32	1	5		6	0	5	2	25	37	29	33	44	0	0
32	0	5		8	0	5	2	25	37	29	33	44	0	0
32	0	5		10	0	5	2	25	37	29	33	44	0	0
32	1	5		20	0	5	2	25	37	29	33	44	0	0
32	0	5		100	0	5	2	25	37	29	33	44	0	0
33	1	1		4	0	4	5	27	32	43	11	34	4	0
33	1	1		6	0	4	5	27	32	43	11	34	4	0
33	1	1		8	0	4	5	27	32	43	11	34	4	0
33	1	1		10	0	4	5	27	32	43	11	34	4	0
33	1	1		20	0	4	5	27	32	43	11	34	4	0
33	1	1		100	0	4	5	27	32	43	11	34	4	0
34	0	4	100	4	1	4	5	26	35	38	21	37	6	4
34	0	4	100	6	1	4	5	26	35	38	21	37	6	6
34	0	4	100	8	1	4	5	26	35	38	21	37	6	8
34	0	4	100	10	1	4	5	26	35	38	21	37	6	10
34	0	4	100	20	1	4	5	26	35	38	21	37	6	20
34	1	4	100	100	1	4	5	26	35	38	21	37	6	100
35	1	1		4	1	4	2	31	25	28	29	36	0	4
35	1	1		6	1	4	2	31	25	28	29	36	0	6
35	1	1		8	1	4	2	31	25	28	29	36	0	8
35	1	1		10	1	4	2	31	25	28	29	36	0	10
35	1	1		20	1	4	2	31	25	28	29	36	0	20
35	1	1		100	1	4	2	31	25	28	29	36	0	100
36	0	5		4	0	0	5	30	38	40	19	42	6	0
36	1	5		6	0	0	5	30	38	40	19	42	6	0
36	1	5		8	0	0	5	30	38	40	19	42	6	0
36	1	5		10	0	0	5	30	38	40	19	42	6	0
36	1	5		20	0	0	5	30	38	40	19	42	6	0
36	0	5		100	0	0	5	30	38	40	19	42	6	0
37	1	5		4	0	7	1	22	34	37	15	41	4	0
37	1	5		6	0	7	1	22	34	37	15	41	4	0
37	0	5		8	0	7	1	22	34	37	15	41	4	0
37	0	5		10	0	7	1	22	34	37	15	41	4	0
37	1	5		20	0	7	1	22	34	37	15	41	4	0
37	1	5		100	0	7	1	22	34	37	15	41	4	0
38	0	4	100	4	0	4	2	25	41	27	28	49	0	0
38	0	4	100	6	0	4	2	25	41	27	28	49	0	0
38	0	4	100	8	0	4	2	25	41	27	28	49	0	0
38	0	4	100	10	0	4	2	25	41	27	28	49	0	0
38	0	4	100	20	0	4	2	25	41	27	28	49	0	0
38	1	4	100	100	0	4	2	25	41	27	28	49	0	0
39	0	5		4	1	10	2	25	35	37	21	42	6	4
39	0	5		6	1	10	2	25	35	37	21	42	6	6
39	1	5		8	1	10	2	25	35	37	21	42	6	8
39	0	5		10	1	10	2	25	35	37	21	42	6	10
39	0	5		20	1	10	2	25	35	37	21	42	6	20
39	0	5		100	1	10	2	25	35	37	21	42	6	100
40	1	5		4	0		1	17	38	30	17	32	-2	0
40	0	5		6	0		1	17	38	30	17	32	-2	0
40	1	5		8	0		1	17	38	30	17	32	-2	0
40	0	5		10	0		1	17	38	30	17	32	-2	0
40	0	5		20	0		1	17	38	30	17	32	-2	0
40	0	5		100	0		1	17	38	30	17	32	-2	0
41	0	2		4	1	8	1	33	31	19	20	28	-2	4
41	0	2		6	1	8	1	33	31	19	20	28	-2	6
41	0	2		8	1	8	1	33	31	19	20	28	-2	8
41	0	2		10	1	8	1	33	31	19	20	28	-2	10
41	0	2		20	1	8	1	33	31	19	20	28	-2	20
41	0	2		100	1	8	1	33	31	19	20	28	-2	100
42	1	5		4	0	4	1	26	31	40	26	36	0	0
42	1	5		6	0	4	1	26	31	40	26	36	0	0
42	0	5		8	0	4	1	26	31	40	26	36	0	0
42	0	5		10	0	4	1	26	31	40	26	36	0	0
42	1	5		20	0	4	1	26	31	40	26	36	0	0
42	1	5		100	0	4	1	26	31	40	26	36	0	0
43	0	2		4	0	9	3	31	32	36	17	33	6	0
43	0	2		6	0	9	3	31	32	36	17	33	6	0
43	0	2		8	0	9	3	31	32	36	17	33	6	0
43	0	2		10	0	9	3	31	32	36	17	33	6	0
43	0	2		20	0	9	3	31	32	36	17	33	6	0
43	0	2		100	0	9	3	31	32	36	17	33	6	0
45	1	5		4	0		3	24	31	28	28	41	2	0
45	1	5		6	0		3	24	31	28	28	41	2	0
45	1	5		8	0		3	24	31	28	28	41	2	0
45	0	5		10	0		3	24	31	28	28	41	2	0
45	0	5		20	0		3	24	31	28	28	41	2	0
45	1	5		100	0		3	24	31	28	28	41	2	0
46	1	5		4	1	10	1	26	23	33	24	26	6	4
46	1	5		6	1	10	1	26	23	33	24	26	6	6
46	1	5		8	1	10	1	26	23	33	24	26	6	8
46	1	5		10	1	10	1	26	23	33	24	26	6	10
46	0	5		20	1	10	1	26	23	33	24	26	6	20
46	1	5		100	1	10	1	26	23	33	24	26	6	100
47	1	5		4	1	6	1	32	36	32	18	39	6	4
47	0	5		6	1	6	1	32	36	32	18	39	6	6
47	1	5		8	1	6	1	32	36	32	18	39	6	8
47	0	5		10	1	6	1	32	36	32	18	39	6	10
47	1	5		20	1	6	1	32	36	32	18	39	6	20
47	0	5		100	1	6	1	32	36	32	18	39	6	100
48	0	5		4	1	5	2	19	33	26	26	33	6	4
48	1	5		6	1	5	2	19	33	26	26	33	6	6
48	1	5		8	1	5	2	19	33	26	26	33	6	8
48	1	5		10	1	5	2	19	33	26	26	33	6	10
48	1	5		20	1	5	2	19	33	26	26	33	6	20
48	0	5		100	1	5	2	19	33	26	26	33	6	100
49	1	1		4	1	7	2	22	26	30	25	38	4	4
49	1	1		6	1	7	2	22	26	30	25	38	4	6
49	0	1		8	1	7	2	22	26	30	25	38	4	8
49	1	1		10	1	7	2	22	26	30	25	38	4	10
49	1	1		20	1	7	2	22	26	30	25	38	4	20
49	1	1		100	1	7	2	22	26	30	25	38	4	100
51	0	2		4	1	4	3	16	31	26	24	26	2	4
51	0	2		6	1	4	3	16	31	26	24	26	2	6
51	0	2		8	1	4	3	16	31	26	24	26	2	8
51	0	2		10	1	4	3	16	31	26	24	26	2	10
51	0	2		20	1	4	3	16	31	26	24	26	2	20
51	0	2		100	1	4	3	16	31	26	24	26	2	100
52	1	1		4	1	4	2	32	33	35	18	37	6	4
52	0	1		6	1	4	2	32	33	35	18	37	6	6
52	1	1		8	1	4	2	32	33	35	18	37	6	8
52	1	1		10	1	4	2	32	33	35	18	37	6	10
52	1	1		20	1	4	2	32	33	35	18	37	6	20
52	1	1		100	1	4	2	32	33	35	18	37	6	100
53	0	4	100	4	0	7	2	17	33	36	32	44	-2	0
53	0	4	100	6	0	7	2	17	33	36	32	44	-2	0
53	0	4	100	8	0	7	2	17	33	36	32	44	-2	0
53	0	4	100	10	0	7	2	17	33	36	32	44	-2	0
53	0	4	100	20	0	7	2	17	33	36	32	44	-2	0
53	1	4	100	100	0	7	2	17	33	36	32	44	-2	0
56	1	5		4	1	6	2	16	31	29	26	37	0	4
56	1	5		6	1	6	2	16	31	29	26	37	0	6
56	1	5		8	1	6	2	16	31	29	26	37	0	8
56	0	5		10	1	6	2	16	31	29	26	37	0	10
56	0	5		20	1	6	2	16	31	29	26	37	0	20
56	1	5		100	1	6	2	16	31	29	26	37	0	100
57	1	1		4	0	10	3	29	38	33	17	31	6	0
57	1	1		6	0	10	3	29	38	33	17	31	6	0
57	1	1		8	0	10	3	29	38	33	17	31	6	0
57	1	1		10	0	10	3	29	38	33	17	31	6	0
57	1	1		20	0	10	3	29	38	33	17	31	6	0
57	1	1		100	0	10	3	29	38	33	17	31	6	0
58	1	3	20	4	1	6	2	20	26	23	23	37	2	4
58	1	3	20	6	1	6	2	20	26	23	23	37	2	6
58	1	3	20	8	1	6	2	20	26	23	23	37	2	8
58	1	3	20	10	1	6	2	20	26	23	23	37	2	10
58	0	3	20	20	1	6	2	20	26	23	23	37	2	20
58	0	3	20	100	1	6	2	20	26	23	23	37	2	100
60	0	5		4	1	4	3	25	32	21	33	40	-2	4
60	1	5		6	1	4	3	25	32	21	33	40	-2	6
60	0	5		8	1	4	3	25	32	21	33	40	-2	8
60	0	5		10	1	4	3	25	32	21	33	40	-2	10
60	1	5		20	1	4	3	25	32	21	33	40	-2	20
60	0	5		100	1	4	3	25	32	21	33	40	-2	100
61	1	1		4	0	7	2	25	32	40	26	44	6	0
61	1	1		6	0	7	2	25	32	40	26	44	6	0
61	1	1		8	0	7	2	25	32	40	26	44	6	0
61	1	1		10	0	7	2	25	32	40	26	44	6	0
61	1	1		20	0	7	2	25	32	40	26	44	6	0
61	1	1		100	0	7	2	25	32	40	26	44	6	0
62	1	1		4	0	0	4	33	32	35	15	41	4	0
62	1	1		6	0	0	4	33	32	35	15	41	4	0
62	1	1		8	0	0	4	33	32	35	15	41	4	0
62	1	1		10	0	0	4	33	32	35	15	41	4	0
62	1	1		20	0	0	4	33	32	35	15	41	4	0
62	1	1		100	0	0	4	33	32	35	15	41	4	0
63	1	5		4	1	6	5	22	41	39	19	25	4	4
63	0	5		6	1	6	5	22	41	39	19	25	4	6
63	1	5		8	1	6	5	22	41	39	19	25	4	8
63	1	5		10	1	6	5	22	41	39	19	25	4	10
63	1	5		20	1	6	5	22	41	39	19	25	4	20
63	1	5		100	1	6	5	22	41	39	19	25	4	100
64	0	4	8	4	0	6	1	25	33	27	22	44	4	0
64	0	4	8	6	0	6	1	25	33	27	22	44	4	0
64	1	4	8	8	0	6	1	25	33	27	22	44	4	0
64	1	4	8	10	0	6	1	25	33	27	22	44	4	0
64	1	4	8	20	0	6	1	25	33	27	22	44	4	0
64	1	4	8	100	0	6	1	25	33	27	22	44	4	0
67	0	5		4	0	9	4	24	31	37	16	33	6	0
67	1	5		6	0	9	4	24	31	37	16	33	6	0
67	0	5		8	0	9	4	24	31	37	16	33	6	0
67	1	5		10	0	9	4	24	31	37	16	33	6	0
67	1	5		20	0	9	4	24	31	37	16	33	6	0
67	1	5		100	0	9	4	24	31	37	16	33	6	0
68	1	5		4	1	9	4	16	34	35	16	39	-4	4
68	1	5		6	1	9	4	16	34	35	16	39	-4	6
68	1	5		8	1	9	4	16	34	35	16	39	-4	8
68	0	5		10	1	9	4	16	34	35	16	39	-4	10
68	1	5		20	1	9	4	16	34	35	16	39	-4	20
68	0	5		100	1	9	4	16	34	35	16	39	-4	100
69	0	5	10	4	1	6	1	21	21	24	27	36	4	4
69	1	5	10	6	1	6	1	21	21	24	27	36	4	6
69	1	5	10	8	1	6	1	21	21	24	27	36	4	8
69	0	5	10	10	1	6	1	21	21	24	27	36	4	10
69	0	5	10	20	1	6	1	21	21	24	27	36	4	20
69	0	5	10	100	1	6	1	21	21	24	27	36	4	100
70	1	3	6	4	0	10	2	29	30	34	27	40	2	0
70	0	3	6	6	0	10	2	29	30	34	27	40	2	0
70	0	3	6	8	0	10	2	29	30	34	27	40	2	0
70	0	3	6	10	0	10	2	29	30	34	27	40	2	0
70	0	3	6	20	0	10	2	29	30	34	27	40	2	0
70	0	3	6	100	0	10	2	29	30	34	27	40	2	0
71	1	5		4	0		2	28	37	38	13	42	6	0
71	0	5		6	0		2	28	37	38	13	42	6	0
71	0	5		8	0		2	28	37	38	13	42	6	0
71	1	5		10	0		2	28	37	38	13	42	6	0
71	0	5		20	0		2	28	37	38	13	42	6	0
71	1	5		100	0		2	28	37	38	13	42	6	0
72	1	1		4	1	5	2	22	36	30	27	45	-2	4
72	1	1		6	1	5	2	22	36	30	27	45	-2	6
72	1	1		8	1	5	2	22	36	30	27	45	-2	8
72	1	1		10	1	5	2	22	36	30	27	45	-2	10
72	1	1		20	1	5	2	22	36	30	27	45	-2	20
72	1	1		100	1	5	2	22	36	30	27	45	-2	100
73	1	1		4	0	6	2	31	27	33	21	36	-2	0
73	1	1		6	0	6	2	31	27	33	21	36	-2	0
73	1	1		8	0	6	2	31	27	33	21	36	-2	0
73	1	1		10	0	6	2	31	27	33	21	36	-2	0
73	1	1		20	0	6	2	31	27	33	21	36	-2	0
73	1	1		100	0	6	2	31	27	33	21	36	-2	0
74	1	1		4	0	10	3	16	22	30	34	43	4	0
74	1	1		6	0	10	3	16	22	30	34	43	4	0
74	1	1		8	0	10	3	16	22	30	34	43	4	0
74	1	1		10	0	10	3	16	22	30	34	43	4	0
74	1	1		20	0	10	3	16	22	30	34	43	4	0
74	1	1		100	0	10	3	16	22	30	34	43	4	0
75	0	2		4	0	2	2	20	39	37	18	34	2	0
75	0	2		6	0	2	2	20	39	37	18	34	2	0
75	0	2		8	0	2	2	20	39	37	18	34	2	0
75	0	2		10	0	2	2	20	39	37	18	34	2	0
75	0	2		20	0	2	2	20	39	37	18	34	2	0
75	0	2		100	0	2	2	20	39	37	18	34	2	0
76	0	4	6	4	0	7	3	33	35	42	18	44	6	0
76	1	4	6	6	0	7	3	33	35	42	18	44	6	0
76	1	4	6	8	0	7	3	33	35	42	18	44	6	0
76	1	4	6	10	0	7	3	33	35	42	18	44	6	0
76	1	4	6	20	0	7	3	33	35	42	18	44	6	0
76	1	4	6	100	0	7	3	33	35	42	18	44	6	0
80	1	4	100	4	1	5	2	29	32	36	24	37	4	4
80	1	4	100	6	1	5	2	29	32	36	24	37	4	6
80	1	4	100	8	1	5	2	29	32	36	24	37	4	8
80	1	4	100	10	1	5	2	29	32	36	24	37	4	10
80	1	4	100	20	1	5	2	29	32	36	24	37	4	20
80	0	4	100	100	1	5	2	29	32	36	24	37	4	100
81	1	3	100	4	0	7	2	18	21	18	34	44	-2	0
81	1	3	100	6	0	7	2	18	21	18	34	44	-2	0
81	1	3	100	8	0	7	2	18	21	18	34	44	-2	0
81	1	3	100	10	0	7	2	18	21	18	34	44	-2	0
81	1	3	100	20	0	7	2	18	21	18	34	44	-2	0
81	0	3	100	100	0	7	2	18	21	18	34	44	-2	0
82	1	1		4	0	7	4	25	36	38	14	30	6	0
82	1	1		6	0	7	4	25	36	38	14	30	6	0
82	1	1		8	0	7	4	25	36	38	14	30	6	0
82	1	1		10	0	7	4	25	36	38	14	30	6	0
82	1	1		20	0	7	4	25	36	38	14	30	6	0
82	1	1		100	0	7	4	25	36	38	14	30	6	0
83	1	1		4	0	1	5	32	39	29	19	34	6	0
83	1	1		6	0	1	5	32	39	29	19	34	6	0
83	1	1		8	0	1	5	32	39	29	19	34	6	0
83	1	1		10	0	1	5	32	39	29	19	34	6	0
83	1	1		20	0	1	5	32	39	29	19	34	6	0
83	1	1		100	0	1	5	32	39	29	19	34	6	0
85	1	1		4	1	6	2	25	32	34	20	39	6	4
85	1	1		6	1	6	2	25	32	34	20	39	6	6
85	1	1		8	1	6	2	25	32	34	20	39	6	8
85	1	1		10	1	6	2	25	32	34	20	39	6	10
85	1	1		20	1	6	2	25	32	34	20	39	6	20
85	1	1		100	1	6	2	25	32	34	20	39	6	100
86	0	2		4	1	4	1	19	41	37	17	36	-2	4
86	1	2		6	1	4	1	19	41	37	17	36	-2	6
86	0	2		8	1	4	1	19	41	37	17	36	-2	8
86	0	2		10	1	4	1	19	41	37	17	36	-2	10
86	0	2		20	1	4	1	19	41	37	17	36	-2	20
86	0	2		100	1	4	1	19	41	37	17	36	-2	100
87	1	5		4	0	8	4	21	31	34	26	41	2	0
87	0	5		6	0	8	4	21	31	34	26	41	2	0
87	0	5		8	0	8	4	21	31	34	26	41	2	0
87	0	5		10	0	8	4	21	31	34	26	41	2	0
87	1	5		20	0	8	4	21	31	34	26	41	2	0
87	1	5		100	0	8	4	21	31	34	26	41	2	0
88	0	5		4	0	2	1	27	39	28	20	33	-2	0
88	0	5		6	0	2	1	27	39	28	20	33	-2	0
88	1	5		8	0	2	1	27	39	28	20	33	-2	0
88	0	5		10	0	2	1	27	39	28	20	33	-2	0
88	0	5		20	0	2	1	27	39	28	20	33	-2	0
88	1	5		100	0	2	1	27	39	28	20	33	-2	0
89	1	5		4	0	5	1	29	41	22	21	33	0	0
89	1	5		6	0	5	1	29	41	22	21	33	0	0
89	1	5		8	0	5	1	29	41	22	21	33	0	0
89	0	5		10	0	5	1	29	41	22	21	33	0	0
89	1	5		20	0	5	1	29	41	22	21	33	0	0
89	0	5		100	0	5	1	29	41	22	21	33	0	0
90	1	1		4	0	4	3	31	26	32	28	45	0	0
90	1	1		6	0	4	3	31	26	32	28	45	0	0
90	1	1		8	0	4	3	31	26	32	28	45	0	0
90	1	1		10	0	4	3	31	26	32	28	45	0	0
90	1	1		20	0	4	3	31	26	32	28	45	0	0
90	1	1		100	0	4	3	31	26	32	28	45	0	0
91	1	3	20	4	0	6	1	17	30	27	25	38	2	0
91	1	3	20	6	0	6	1	17	30	27	25	38	2	0
91	1	3	20	8	0	6	1	17	30	27	25	38	2	0
91	1	3	20	10	0	6	1	17	30	27	25	38	2	0
91	0	3	20	20	0	6	1	17	30	27	25	38	2	0
91	0	3	20	100	0	6	1	17	30	27	25	38	2	0
92	1	5		4	0		1	29	32	37	26	33	4	0
92	0	5		6	0		1	29	32	37	26	33	4	0
92	0	5		8	0		1	29	32	37	26	33	4	0
92	1	5		10	0		1	29	32	37	26	33	4	0
92	0	5		20	0		1	29	32	37	26	33	4	0
92	1	5		100	0		1	29	32	37	26	33	4	0
93	1	5		4	0	6	1	11	35	32	36	18	-2	0
93	0	5		6	0	6	1	11	35	32	36	18	-2	0
93	0	5		8	0	6	1	11	35	32	36	18	-2	0
93	0	5		10	0	6	1	11	35	32	36	18	-2	0
93	1	5		20	0	6	1	11	35	32	36	18	-2	0
93	0	5		100	0	6	1	11	35	32	36	18	-2	0
94	1	3	8	4	1		1	15	37	33	27	36	4	4
94	1	3	8	6	1		1	15	37	33	27	36	4	6
94	0	3	8	8	1		1	15	37	33	27	36	4	8
94	0	3	8	10	1		1	15	37	33	27	36	4	10
94	0	3	8	20	1		1	15	37	33	27	36	4	20
94	0	3	8	100	1		1	15	37	33	27	36	4	100
95	1	1		4	1	8	1	30	35	38	11	39	6	4
95	1	1		6	1	8	1	30	35	38	11	39	6	6
95	1	1		8	1	8	1	30	35	38	11	39	6	8
95	1	1		10	1	8	1	30	35	38	11	39	6	10
95	1	1		20	1	8	1	30	35	38	11	39	6	20
95	1	1		100	1	8	1	30	35	38	11	39	6	100
97	0	4	10	4	1		3	22	45	43	13	36	4	4
97	0	4	10	6	1		3	22	45	43	13	36	4	6
97	0	4	10	8	1		3	22	45	43	13	36	4	8
97	1	4	10	10	1		3	22	45	43	13	36	4	10
97	1	4	10	20	1		3	22	45	43	13	36	4	20
97	1	4	10	100	1		3	22	45	43	13	36	4	100
100	0	4	6	4	0	5	2	30	33	42	28	30	2	0
100	1	4	6	6	0	5	2	30	33	42	28	30	2	0
100	1	4	6	8	0	5	2	30	33	42	28	30	2	0
100	1	4	6	10	0	5	2	30	33	42	28	30	2	0
100	1	4	6	20	0	5	2	30	33	42	28	30	2	0
100	1	4	6	100	0	5	2	30	33	42	28	30	2	0
101	1	1		4	1	5	1	28	31	30	20	36	2	4
101	1	1		6	1	5	1	28	31	30	20	36	2	6
101	1	1		8	1	5	1	28	31	30	20	36	2	8
101	1	1		10	1	5	1	28	31	30	20	36	2	10
101	1	1		20	1	5	1	28	31	30	20	36	2	20
101	1	1		100	1	5	1	28	31	30	20	36	2	100
103	1	1		4	0	7	2	37	38	35	23	35	2	0
103	1	1		6	0	7	2	37	38	35	23	35	2	0
103	1	1		8	0	7	2	37	38	35	23	35	2	0
103	1	1		10	0	7	2	37	38	35	23	35	2	0
103	1	1		20	0	7	2	37	38	35	23	35	2	0
103	1	1		100	0	7	2	37	38	35	23	35	2	0
104	1	1		4	0	10	1	39	44	42	12	38	6	0
104	1	1		6	0	10	1	39	44	42	12	38	6	0
104	1	1		8	0	10	1	39	44	42	12	38	6	0
104	1	1		10	0	10	1	39	44	42	12	38	6	0
104	1	1		20	0	10	1	39	44	42	12	38	6	0
104	1	1		100	0	10	1	39	44	42	12	38	6	0
106	0	4	8	4	0		3	21	35	28	24	27	2	0
106	0	4	8	6	0		3	21	35	28	24	27	2	0
106	1	4	8	8	0		3	21	35	28	24	27	2	0
106	1	4	8	10	0		3	21	35	28	24	27	2	0
106	1	4	8	20	0		3	21	35	28	24	27	2	0
106	1	4	8	100	0		3	21	35	28	24	27	2	0
107	1	1		4	0	3	2	24	27	34	19	39	4	0
107	1	1		6	0	3	2	24	27	34	19	39	4	0
107	1	1		8	0	3	2	24	27	34	19	39	4	0
107	1	1		10	0	3	2	24	27	34	19	39	4	0
107	1	1		20	0	3	2	24	27	34	19	39	4	0
107	1	1		100	0	3	2	24	27	34	19	39	4	0
108	1	1		4	1	6	2	22	36	33	18	36	6	4
108	1	1		6	1	6	2	22	36	33	18	36	6	6
108	1	1		8	1	6	2	22	36	33	18	36	6	8
108	1	1		10	1	6	2	22	36	33	18	36	6	10
108	1	1		20	1	6	2	22	36	33	18	36	6	20
108	1	1		100	1	6	2	22	36	33	18	36	6	100
109	1	1		4	0	4	4	24	34	17	33	39	-4	0
109	1	1		6	0	4	4	24	34	17	33	39	-4	0
109	1	1		8	0	4	4	24	34	17	33	39	-4	0
109	1	1		10	0	4	4	24	34	17	33	39	-4	0
109	1	1		20	0	4	4	24	34	17	33	39	-4	0
109	1	1		100	0	4	4	24	34	17	33	39	-4	0
110	0	2		4	1	6	5	30	35	31	20	31	2	4
110	0	2		6	1	6	5	30	35	31	20	31	2	6
110	0	2		8	1	6	5	30	35	31	20	31	2	8
110	0	2		10	1	6	5	30	35	31	20	31	2	10
110	1	2		20	1	6	5	30	35	31	20	31	2	20
110	0	2		100	1	6	5	30	35	31	20	31	2	100
113	1	1		4	0	0	3	19	36	39	27	37	-2	0
113	1	1		6	0	0	3	19	36	39	27	37	-2	0
113	1	1		8	0	0	3	19	36	39	27	37	-2	0
113	1	1		10	0	0	3	19	36	39	27	37	-2	0
113	1	1		20	0	0	3	19	36	39	27	37	-2	0
113	1	1		100	0	0	3	19	36	39	27	37	-2	0
115	0	4	10	4	0	6	1	25	39	34	22	37	4	0
115	0	4	10	6	0	6	1	25	39	34	22	37	4	0
115	0	4	10	8	0	6	1	25	39	34	22	37	4	0
115	1	4	10	10	0	6	1	25	39	34	22	37	4	0
115	1	4	10	20	0	6	1	25	39	34	22	37	4	0
115	1	4	10	100	0	6	1	25	39	34	22	37	4	0
116	1	1		4	0	4	2	17	23	36	33	35	-2	0
116	1	1		6	0	4	2	17	23	36	33	35	-2	0
116	1	1		8	0	4	2	17	23	36	33	35	-2	0
116	1	1		10	0	4	2	17	23	36	33	35	-2	0
116	1	1		20	0	4	2	17	23	36	33	35	-2	0
116	1	1		100	0	4	2	17	23	36	33	35	-2	0
117	1	5		4	0		1	32	34	31	30	35	4	0
117	1	5		6	0		1	32	34	31	30	35	4	0
117	1	5		8	0		1	32	34	31	30	35	4	0
117	0	5		10	0		1	32	34	31	30	35	4	0
117	0	5		20	0		1	32	34	31	30	35	4	0
117	1	5		100	0		1	32	34	31	30	35	4	0
118	1	1		4	1	10	5	17	36	38	13	39	4	4
118	1	1		6	1	10	5	17	36	38	13	39	4	6
118	1	1		8	1	10	5	17	36	38	13	39	4	8
118	1	1		10	1	10	5	17	36	38	13	39	4	10
118	1	1		20	1	10	5	17	36	38	13	39	4	20
118	1	1		100	1	10	5	17	36	38	13	39	4	100
120	0	4	6	4	0	4	2	30	31	37	19	37	4	0
120	1	4	6	6	0	4	2	30	31	37	19	37	4	0
120	1	4	6	8	0	4	2	30	31	37	19	37	4	0
120	1	4	6	10	0	4	2	30	31	37	19	37	4	0
120	1	4	6	20	0	4	2	30	31	37	19	37	4	0
120	1	4	6	100	0	4	2	30	31	37	19	37	4	0
122	0	4	6	4	1	6	1	33	40	41	13	36	4	4
122	1	4	6	6	1	6	1	33	40	41	13	36	4	6
122	1	4	6	8	1	6	1	33	40	41	13	36	4	8
122	1	4	6	10	1	6	1	33	40	41	13	36	4	10
122	1	4	6	20	1	6	1	33	40	41	13	36	4	20
122	1	4	6	100	1	6	1	33	40	41	13	36	4	100
123	1	5		4	0	8	2	22	23	29	28	38	2	0
123	1	5		6	0	8	2	22	23	29	28	38	2	0
123	0	5		8	0	8	2	22	23	29	28	38	2	0
123	0	5		10	0	8	2	22	23	29	28	38	2	0
123	1	5		20	0	8	2	22	23	29	28	38	2	0
123	0	5		100	0	8	2	22	23	29	28	38	2	0
125	0	4	6	4	0	8	2	26	25	34	25	34	6	0
125	1	4	6	6	0	8	2	26	25	34	25	34	6	0
125	1	4	6	8	0	8	2	26	25	34	25	34	6	0
125	1	4	6	10	0	8	2	26	25	34	25	34	6	0
125	1	4	6	20	0	8	2	26	25	34	25	34	6	0
125	1	4	6	100	0	8	2	26	25	34	25	34	6	0
126	1	1		4	0	10	4	30	38	43	22	36	6	0
126	1	1		6	0	10	4	30	38	43	22	36	6	0
126	1	1		8	0	10	4	30	38	43	22	36	6	0
126	1	1		10	0	10	4	30	38	43	22	36	6	0
126	1	1		20	0	10	4	30	38	43	22	36	6	0
126	1	1		100	0	10	4	30	38	43	22	36	6	0
128	1	3	100	4	1	7	3	18	40	35	9	34	4	4
128	1	3	100	6	1	7	3	18	40	35	9	34	4	6
128	1	3	100	8	1	7	3	18	40	35	9	34	4	8
128	1	3	100	10	1	7	3	18	40	35	9	34	4	10
128	1	3	100	20	1	7	3	18	40	35	9	34	4	20
128	0	3	100	100	1	7	3	18	40	35	9	34	4	100
129	1	1		4	1	7	3	31	33	30	27	47	0	4
129	1	1		6	1	7	3	31	33	30	27	47	0	6
129	1	1		8	1	7	3	31	33	30	27	47	0	8
129	1	1		10	1	7	3	31	33	30	27	47	0	10
129	1	1		20	1	7	3	31	33	30	27	47	0	20
129	1	1		100	1	7	3	31	33	30	27	47	0	100
130	1	1		4	1	7	2	24	37	31	19	32	4	4
130	1	1		6	1	7	2	24	37	31	19	32	4	6
130	0	1		8	1	7	2	24	37	31	19	32	4	8
130	1	1		10	1	7	2	24	37	31	19	32	4	10
130	1	1		20	1	7	2	24	37	31	19	32	4	20
130	1	1		100	1	7	2	24	37	31	19	32	4	100
131	1	1		4	1	7	3	19	40	31	19	34	4	4
131	1	1		6	1	7	3	19	40	31	19	34	4	6
131	1	1		8	1	7	3	19	40	31	19	34	4	8
131	1	1		10	1	7	3	19	40	31	19	34	4	10
131	1	1		20	1	7	3	19	40	31	19	34	4	20
131	1	1		100	1	7	3	19	40	31	19	34	4	100
132	1	1		4	0	6	1	33	30	39	24	31	0	0
132	1	1		6	0	6	1	33	30	39	24	31	0	0
132	1	1		8	0	6	1	33	30	39	24	31	0	0
132	1	1		10	0	6	1	33	30	39	24	31	0	0
132	1	1		20	0	6	1	33	30	39	24	31	0	0
132	1	1		100	0	6	1	33	30	39	24	31	0	0
133	1	1		4	0	7	4	28	31	31	24	32	4	0
133	1	1		6	0	7	4	28	31	31	24	32	4	0
133	1	1		8	0	7	4	28	31	31	24	32	4	0
133	1	1		10	0	7	4	28	31	31	24	32	4	0
133	1	1		20	0	7	4	28	31	31	24	32	4	0
133	1	1		100	0	7	4	28	31	31	24	32	4	0
134	0	5		4	0	6	1	19	40	15	27	47	0	0
134	0	5		6	0	6	1	19	40	15	27	47	0	0
134	1	5		8	0	6	1	19	40	15	27	47	0	0
134	0	5		10	0	6	1	19	40	15	27	47	0	0
134	0	5		20	0	6	1	19	40	15	27	47	0	0
134	1	5		100	0	6	1	19	40	15	27	47	0	0
135	1	5		4	1		3	10	35	31	15	27	2	4
135	0	5		6	1		3	10	35	31	15	27	2	6
135	1	5		8	1		3	10	35	31	15	27	2	8
135	1	5		10	1		3	10	35	31	15	27	2	10
135	1	5		20	1		3	10	35	31	15	27	2	20
135	1	5		100	1		3	10	35	31	15	27	2	100
136	1	1		4	0	9	2	33	36	35	17	37	4	0
136	1	1		6	0	9	2	33	36	35	17	37	4	0
136	1	1		8	0	9	2	33	36	35	17	37	4	0
136	1	1		10	0	9	2	33	36	35	17	37	4	0
136	1	1		20	0	9	2	33	36	35	17	37	4	0
136	1	1		100	0	9	2	33	36	35	17	37	4	0
137	1	3	20	4	0	5	3	19	38	38	28	42	4	0
137	1	3	20	6	0	5	3	19	38	38	28	42	4	0
137	1	3	20	8	0	5	3	19	38	38	28	42	4	0
137	1	3	20	10	0	5	3	19	38	38	28	42	4	0
137	0	3	20	20	0	5	3	19	38	38	28	42	4	0
137	0	3	20	100	0	5	3	19	38	38	28	42	4	0
138	1	3	20	4	1	4	1	26	34	40	15	43	4	4
138	1	3	20	6	1	4	1	26	34	40	15	43	4	6
138	1	3	20	8	1	4	1	26	34	40	15	43	4	8
138	1	3	20	10	1	4	1	26	34	40	15	43	4	10
138	0	3	20	20	1	4	1	26	34	40	15	43	4	20
138	0	3	20	100	1	4	1	26	34	40	15	43	4	100
139	1	5		4	0	3	2	29	37	32	19	35	4	0
139	0	5		6	0	3	2	29	37	32	19	35	4	0
139	1	5		8	0	3	2	29	37	32	19	35	4	0
139	0	5		10	0	3	2	29	37	32	19	35	4	0
139	0	5		20	0	3	2	29	37	32	19	35	4	0
139	1	5		100	0	3	2	29	37	32	19	35	4	0
141	0	4	6	4	1	4	1	27	33	30	18	39	2	4
141	1	4	6	6	1	4	1	27	33	30	18	39	2	6
141	1	4	6	8	1	4	1	27	33	30	18	39	2	8
141	1	4	6	10	1	4	1	27	33	30	18	39	2	10
141	1	4	6	20	1	4	1	27	33	30	18	39	2	20
141	1	4	6	100	1	4	1	27	33	30	18	39	2	100
142	1	1		4	0	6	4	20	36	37	26	44	6	0
142	1	1		6	0	6	4	20	36	37	26	44	6	0
142	1	1		8	0	6	4	20	36	37	26	44	6	0
142	1	1		10	0	6	4	20	36	37	26	44	6	0
142	1	1		20	0	6	4	20	36	37	26	44	6	0
142	1	1		100	0	6	4	20	36	37	26	44	6	0
145	1	1		4	0	8	2	36	40	44	24	37	6	0
145	1	1		6	0	8	2	36	40	44	24	37	6	0
145	1	1		8	0	8	2	36	40	44	24	37	6	0
145	1	1		10	0	8	2	36	40	44	24	37	6	0
145	1	1		20	0	8	2	36	40	44	24	37	6	0
145	1	1		100	0	8	2	36	40	44	24	37	6	0
148	1	5		4	1		2	29	38	39	22	39	-4	4
148	1	5		6	1		2	29	38	39	22	39	-4	6
148	0	5		8	1		2	29	38	39	22	39	-4	8
148	1	5		10	1		2	29	38	39	22	39	-4	10
148	0	5		20	1		2	29	38	39	22	39	-4	20
148	0	5		100	1		2	29	38	39	22	39	-4	100
149	0	5		4	1	9	2	34	40	38	27	41	6	4
149	0	5		6	1	9	2	34	40	38	27	41	6	6
149	1	5		8	1	9	2	34	40	38	27	41	6	8
149	1	5		10	1	9	2	34	40	38	27	41	6	10
149	0	5		20	1	9	2	34	40	38	27	41	6	20
149	0	5		100	1	9	2	34	40	38	27	41	6	100
150	0	4	100	4	0	7	3	15	28	30	28	33	6	0
150	0	4	100	6	0	7	3	15	28	30	28	33	6	0
150	0	4	100	8	0	7	3	15	28	30	28	33	6	0
150	0	4	100	10	0	7	3	15	28	30	28	33	6	0
150	0	4	100	20	0	7	3	15	28	30	28	33	6	0
150	1	4	100	100	0	7	3	15	28	30	28	33	6	0
151	0	4	10	4	0	4	2	19	31	37	18	50	-2	0
151	0	4	10	6	0	4	2	19	31	37	18	50	-2	0
151	0	4	10	8	0	4	2	19	31	37	18	50	-2	0
151	1	4	10	10	0	4	2	19	31	37	18	50	-2	0
151	1	4	10	20	0	4	2	19	31	37	18	50	-2	0
151	1	4	10	100	0	4	2	19	31	37	18	50	-2	0
153	0	5		4	0	3	5	31	34	31	26	32	0	0
153	1	5		6	0	3	5	31	34	31	26	32	0	0
153	0	5		8	0	3	5	31	34	31	26	32	0	0
153	0	5		10	0	3	5	31	34	31	26	32	0	0
153	1	5		20	0	3	5	31	34	31	26	32	0	0
153	1	5		100	0	3	5	31	34	31	26	32	0	0
154	1	5		4	0		1	37	34	34	28	36	6	0
154	0	5		6	0		1	37	34	34	28	36	6	0
154	1	5		8	0		1	37	34	34	28	36	6	0
154	1	5		10	0		1	37	34	34	28	36	6	0
154	1	5		20	0		1	37	34	34	28	36	6	0
154	0	5		100	0		1	37	34	34	28	36	6	0
155	1	3	10	4	1	6	2	24	29	30	19	42	2	4
155	1	3	10	6	1	6	2	24	29	30	19	42	2	6
155	1	3	10	8	1	6	2	24	29	30	19	42	2	8
155	0	3	10	10	1	6	2	24	29	30	19	42	2	10
155	0	3	10	20	1	6	2	24	29	30	19	42	2	20
155	0	3	10	100	1	6	2	24	29	30	19	42	2	100
156	0	2		4	1	6	3	29	38	37	12	42	4	4
156	0	2		6	1	6	3	29	38	37	12	42	4	6
156	0	2		8	1	6	3	29	38	37	12	42	4	8
156	0	2		10	1	6	3	29	38	37	12	42	4	10
156	1	2		20	1	6	3	29	38	37	12	42	4	20
156	0	2		100	1	6	3	29	38	37	12	42	4	100
158	1	1		4	0	5	3	23	36	37	27	43	2	0
158	1	1		6	0	5	3	23	36	37	27	43	2	0
158	1	1		8	0	5	3	23	36	37	27	43	2	0
158	1	1		10	0	5	3	23	36	37	27	43	2	0
158	1	1		20	0	5	3	23	36	37	27	43	2	0
158	1	1		100	0	5	3	23	36	37	27	43	2	0
159	0	4	6	4	0	6	2	34	32	40	20	45	6	0
159	1	4	6	6	0	6	2	34	32	40	20	45	6	0
159	1	4	6	8	0	6	2	34	32	40	20	45	6	0
159	1	4	6	10	0	6	2	34	32	40	20	45	6	0
159	1	4	6	20	0	6	2	34	32	40	20	45	6	0
159	1	4	6	100	0	6	2	34	32	40	20	45	6	0
160	1	3	100	4	0		3	22	29	44	14	35	4	0
160	1	3	100	6	0		3	22	29	44	14	35	4	0
160	1	3	100	8	0		3	22	29	44	14	35	4	0
160	1	3	100	10	0		3	22	29	44	14	35	4	0
160	1	3	100	20	0		3	22	29	44	14	35	4	0
160	0	3	100	100	0		3	22	29	44	14	35	4	0
161	1	3	20	4	1	4	3	33	37	41	19	34	4	4
161	1	3	20	6	1	4	3	33	37	41	19	34	4	6
161	1	3	20	8	1	4	3	33	37	41	19	34	4	8
161	1	3	20	10	1	4	3	33	37	41	19	34	4	10
161	0	3	20	20	1	4	3	33	37	41	19	34	4	20
161	0	3	20	100	1	4	3	33	37	41	19	34	4	100
162	1	5		4	1		2	28	31	35	20	36	-2	4
162	0	5		6	1		2	28	31	35	20	36	-2	6
162	1	5		8	1		2	28	31	35	20	36	-2	8
162	0	5		10	1		2	28	31	35	20	36	-2	10
162	1	5		20	1		2	28	31	35	20	36	-2	20
162	1	5		100	1		2	28	31	35	20	36	-2	100
163	0	5		4	1	4	1	22	39	34	14	34	4	4
163	1	5		6	1	4	1	22	39	34	14	34	4	6
163	1	5		8	1	4	1	22	39	34	14	34	4	8
163	0	5		10	1	4	1	22	39	34	14	34	4	10
163	1	5		20	1	4	1	22	39	34	14	34	4	20
163	1	5		100	1	4	1	22	39	34	14	34	4	100
164	0	2		4	1	4	1	31	35	33	21	40	6	4
164	0	2		6	1	4	1	31	35	33	21	40	6	6
164	0	2		8	1	4	1	31	35	33	21	40	6	8
164	0	2		10	1	4	1	31	35	33	21	40	6	10
164	0	2		20	1	4	1	31	35	33	21	40	6	20
164	0	2		100	1	4	1	31	35	33	21	40	6	100
165	1	5		4	0	7	1	33	41	36	25	35	2	0
165	0	5		6	0	7	1	33	41	36	25	35	2	0
165	1	5		8	0	7	1	33	41	36	25	35	2	0
165	1	5		10	0	7	1	33	41	36	25	35	2	0
165	1	5		20	0	7	1	33	41	36	25	35	2	0
165	1	5		100	0	7	1	33	41	36	25	35	2	0
167	0	2		4	0	6	3	13	31	26	37	34	-4	0
167	0	2		6	0	6	3	13	31	26	37	34	-4	0
167	0	2		8	0	6	3	13	31	26	37	34	-4	0
167	0	2		10	0	6	3	13	31	26	37	34	-4	0
167	0	2		20	0	6	3	13	31	26	37	34	-4	0
167	0	2		100	0	6	3	13	31	26	37	34	-4	0
168	1	1		4	1	9	2	21	40	35	26	37	4	4
168	1	1		6	1	9	2	21	40	35	26	37	4	6
168	1	1		8	1	9	2	21	40	35	26	37	4	8
168	1	1		10	1	9	2	21	40	35	26	37	4	10
168	1	1		20	1	9	2	21	40	35	26	37	4	20
168	1	1		100	1	9	2	21	40	35	26	37	4	100
170	1	5		4	1		3	31	37	32	20	43	6	4
170	0	5		6	1		3	31	37	32	20	43	6	6
170	0	5		8	1		3	31	37	32	20	43	6	8
170	0	5		10	1		3	31	37	32	20	43	6	10
170	0	5		20	1		3	31	37	32	20	43	6	20
170	1	5		100	1		3	31	37	32	20	43	6	100
171	1	1		4	0		5	35	29	36	22	40	4	0
171	1	1		6	0		5	35	29	36	22	40	4	0
171	1	1		8	0		5	35	29	36	22	40	4	0
171	1	1		10	0		5	35	29	36	22	40	4	0
171	1	1		20	0		5	35	29	36	22	40	4	0
171	1	1		100	0		5	35	29	36	22	40	4	0
172	1	1		4	1		3	32	38	41	12	39	6	4
172	1	1		6	1		3	32	38	41	12	39	6	6
172	1	1		8	1		3	32	38	41	12	39	6	8
172	1	1		10	1		3	32	38	41	12	39	6	10
172	1	1		20	1		3	32	38	41	12	39	6	20
172	1	1		100	1		3	32	38	41	12	39	6	100
173	1	1		4	0	6	3	34	41	41	16	43	4	0
173	1	1		6	0	6	3	34	41	41	16	43	4	0
173	1	1		8	0	6	3	34	41	41	16	43	4	0
173	1	1		10	0	6	3	34	41	41	16	43	4	0
173	1	1		20	0	6	3	34	41	41	16	43	4	0
173	1	1		100	0	6	3	34	41	41	16	43	4	0
174	0	5		4	0		2	20	32	28	32	36	-6	0
174	1	5		6	0		2	20	32	28	32	36	-6	0
174	0	5		8	0		2	20	32	28	32	36	-6	0
174	0	5		10	0		2	20	32	28	32	36	-6	0
174	1	5		20	0		2	20	32	28	32	36	-6	0
174	0	5		100	0		2	20	32	28	32	36	-6	0
177	1	1		4	0	6	1	24	29	31	28	41	-2	0
177	1	1		6	0	6	1	24	29	31	28	41	-2	0
177	1	1		8	0	6	1	24	29	31	28	41	-2	0
177	1	1		10	0	6	1	24	29	31	28	41	-2	0
177	1	1		20	0	6	1	24	29	31	28	41	-2	0
177	1	1		100	0	6	1	24	29	31	28	41	-2	0
178	1	5		4	1	6	4	22	34	35	21	36	2	4
178	1	5		6	1	6	4	22	34	35	21	36	2	6
178	1	5		8	1	6	4	22	34	35	21	36	2	8
178	0	5		10	1	6	4	22	34	35	21	36	2	10
178	1	5		20	1	6	4	22	34	35	21	36	2	20
178	0	5		100	1	6	4	22	34	35	21	36	2	100
179	0	2		4	1	7	1	25	24	26	24	25	0	4
179	0	2		6	1	7	1	25	24	26	24	25	0	6
179	0	2		8	1	7	1	25	24	26	24	25	0	8
179	0	2		10	1	7	1	25	24	26	24	25	0	10
179	0	2		20	1	7	1	25	24	26	24	25	0	20
179	0	2		100	1	7	1	25	24	26	24	25	0	100
